# Supplementary material for: Lef1 ablation alleviates cartilage mineralization following posttraumatic osteoarthritis induction
Source: Proc Natl Acad Sci U S A. 2022 May 20;119(21):e2116855119. doi: 10.1073/pnas.2116855119 (PMC9173807; doi:10.1073/pnas.2116855119)
Supplement: Supplementary File [file pnas.2116855119.sd01.xlsx]

## Sheet: SI_9 Legend
SI_9: Upregulated and downregulated genes for ATC Lef1fl/fl vs Lef1fl/fl. Differentially expressed genes exhibiting a Log fold change of >1 are displayed in an excel file, with five separated section; First section to the left is SI_9 Legend, next section lists "Raw Up genes ATC-LEF1" with a total of 415 upregulated genes, some highlighted in red font and appear under the adjacent sheet labeled" …

## Sheet: Raw Up genes ATC-LEF1
gene_symbo	gene_name	LFC
Cnmd	chondromodulin	13.233	* Red font in referenced section
Col9a1	collagen, type IX, alpha 1	9.737
Stk32b	serine/threonine kinase 32B	8.73484
Il17rb	interleukin 17 receptor B	7.92905
Ucma	upper zone of growth plate and cartilage matrix associated	7.80438
Cpne4	copine IV	7.69936
Rab11fip4	RAB11 family interacting protein 4 (class II)	7.45724
Fzd9	frizzled class receptor 9	7.4464
Inmt	indolethylamine N-methyltransferase	7.39706
Arhgap36	Rho GTPase activating protein 36	7.39636
Gm20890	predicted gene, 20890	7.19185
Tenm1	teneurin transmembrane protein 1	7.18078
Otor	otoraplin	6.88337
D230049E03Rik	RIKEN cDNA D230049E03 gene	6.83274
Chdh	choline dehydrogenase	6.80223
Ooep	oocyte expressed protein	6.78247
Cldn19	claudin 19	6.76649
Hnf1b	HNF1 homeobox B	6.74227
Gm49305	NA	6.69174
Gm26512	predicted gene, 26512	6.47368
Esr2	estrogen receptor 2 (beta)	6.45822
Mia	melanoma inhibitory activity	6.44302
Gm16070	predicted gene 16070	6.38574
Trpm3	transient receptor potential cation channel, subfamily M, member 3	6.38182
Acan	aggrecan	6.37619
Vip	vasoactive intestinal polypeptide	6.36379
Slc25a48	solute carrier family 25, member 48	6.33422
Wif1	Wnt inhibitory factor 1	6.25782
Calhm4	calcium homeostasis modulator family member 4	6.14406
Hapln1	hyaluronan and proteoglycan link protein 1	6.11827
Sall1	spalt like transcription factor 1	6.05453
Chrm1	cholinergic receptor, muscarinic 1, CNS	5.99798
Nkx3-2	NK3 homeobox 2	5.97041
Meltf	melanotransferrin	5.95761
Gm17216	NA	5.92644
Klra4	killer cell lectin-like receptor, subfamily A, member 4	5.92222
Gm8704	glutamate oxaloacetate transaminase 2, mitochondrial pseudogene	5.89547
Frmd5	FERM domain containing 5	5.88655
C4bp	complement component 4 binding protein	5.87833
Foxa1	forkhead box A1	5.85075
Fbxo40	F-box protein 40	5.7838
Ppp1r1b	protein phosphatase 1, regulatory inhibitor subunit 1B	5.77643
Col10a1	collagen, type X, alpha 1 (RELATED TO OA)	5.76488
Dio2	deiodinase, iodothyronine, type II	5.75942
C130021I20Rik	Riken cDNA C130021I20 gene	5.70754
Crygs	crystallin, gamma S	5.69198
Rag1	recombination activating 1	5.54399
BC006965	cDNA sequence BC006965	5.53454
Rab17	RAB17, member RAS oncogene family	5.50859
Prdm16os	Prdm16 opposite strand transcript	5.49
Otx1	orthodenticle homeobox 1	5.45922
Nfasc	neurofascin	5.44193
Dio3	deiodinase, iodothyronine type III	5.43482
Pcsk2os1	proprotein convertase subtilisin/kexin type 2, opposite strand 1	5.42453
Syt1	synaptotagmin I	5.35916
Msmp	microseminoprotein, prostate associated	5.35757
Pdzrn4	PDZ domain containing RING finger 4	5.32746
Slitrk5	SLIT and NTRK-like family, member 5	5.32731
Bmerb1	bMERB domain containing 1	5.23704
Penk	preproenkephalin	5.22142
Trp63	transformation related protein 63	5.09198
Vwc2	von Willebrand factor C domain containing 2	5.07613
Tprg	transformation related protein 63 regulated	5.07278
Htr1f	5-hydroxytryptamine (serotonin) receptor 1F	5.03059
Ppp2r2c	protein phosphatase 2, regulatory subunit B, gamma	5.01308
Gm46355	predicted gene, 46355	4.9821
Igfbp2	insulin-like growth factor binding protein 2	4.956
Dlx6os1	distal-less homeobox 6, opposite strand 1	4.95567
Veph1	ventricular zone expressed PH domain-containing 1	4.94406
Malrd1	MAM and LDL receptor class A domain containing 1	4.92014
Upb1	ureidopropionase, beta	4.89438
Ttc22	tetratricopeptide repeat domain 22	4.88915
Mme	membrane metallo endopeptidase	4.87221
Ppfia2	protein tyrosine phosphatase, receptor type, f polypeptide (PTPRF), interacting protein (liprin), alpha 2	4.86545
Matn4	matrilin 4	4.79186
Crispld1	cysteine-rich secretory protein LCCL domain containing 1	4.78945
Itih2	inter-alpha trypsin inhibitor, heavy chain 2	4.74431
Nkx6-1	NK6 homeobox 1	4.73376
Pgam2	phosphoglycerate mutase 2	4.72475
Susd5	sushi domain containing 5	4.66907
Scrg1	scrapie responsive gene 1	4.64023
Map7d2	MAP7 domain containing 2	4.56084
Gfap	glial fibrillary acidic protein	4.53982
Aldh3a1	aldehyde dehydrogenase family 3, subfamily A1	4.53623
Cnnm1	cyclin M1	4.53443
Hrct1	histidine rich carboxyl terminus 1	4.5261
Faah	fatty acid amide hydrolase	4.49952
Rarres1	retinoic acid receptor responder (tazarotene induced) 1	4.4726
Gm38242	NA	4.45988
Ano1	anoctamin 1, calcium activated chloride channel	4.44352
Plin4	perilipin 4	4.42989
D630003M21Rik	RIKEN cDNA D630003M21 gene	4.42704
Galnt15	polypeptide N-acetylgalactosaminyltransferase 15	4.40167
Tbx1	T-box 1	4.37866
Igsf1	immunoglobulin superfamily, member 1	4.37573
Aldh1a7	aldehyde dehydrogenase family 1, subfamily A7	4.36122
Kctd4	potassium channel tetramerisation domain containing 4	4.36007
Prkag3	protein kinase, AMP-activated, gamma 3 non-catalytic subunit	4.35891
Gabrb2	gamma-aminobutyric acid (GABA) A receptor, subunit beta 2	4.34163
Myh14	myosin, heavy polypeptide 14	4.34034
Tmtc1	transmembrane and tetratricopeptide repeat containing 1	4.32845
Lin7a	lin-7 homolog A (C. elegans)	4.30626
Rhbdl2	rhomboid like 2	4.2831
Pitpnm3	PITPNM family member 3	4.25617
Colec10	collectin sub-family member 10	4.2509
Gdf7	growth differentiation factor 7	4.21258
Matn3	matrilin 3	4.19736
Gm13415	predicted gene 13415	4.17408
Abcb11	ATP-binding cassette, sub-family B (MDR/TAP), member 11	4.15762
Gm7466	phosphoglycerate kinase 1 pseudogene	4.15493
9430018G01Rik	RIKEN cDNA 9430018G01 gene	4.12847
Dlk2	delta like non-canonical Notch ligand 2	4.11913
Omd	osteomodulin	4.11235
Pax1	paired box 1	4.09604
4930401C15Rik	RIKEN cDNA 4930401C15 gene	4.09456
Kctd8	potassium channel tetramerisation domain containing 8	4.09191
Gm47446	predicted gene, 47446	4.06622
Gm44203	NA	4.05708
Cxcl15	chemokine (C-X-C motif) ligand 15	4.03377
D030044L04Rik	RIKEN cDNA D030044L04 gene	4.02543
Kctd16	potassium channel tetramerisation domain containing 16	4.02412
Il1rapl1	interleukin 1 receptor accessory protein-like 1	4.0235
Fgfr2	fibroblast growth factor receptor 2	4.02007
Gm49253	NA	4.01632
Gm28788	NA	4.0116
Cdo1	cysteine dioxygenase 1, cytosolic	4.01138
Ppargc1a	peroxisome proliferative activated receptor, gamma, coactivator 1 alpha (PGC1alpha)	4.01023
Gm15574	NA	4.00752
Tmie	transmembrane inner ear	3.96558
Lctl	lactase-like	3.95301
Cnksr1	connector enhancer of kinase suppressor of Ras 1	3.9411
Kcnq5	potassium voltage-gated channel, subfamily Q, member 5	3.93626
Cdsn	corneodesmosin	3.92824
Lhfpl1	lipoma HMGIC fusion partner-like 1	3.85711
Zbtb8b	zinc finger and BTB domain containing 8b	3.8498
Shisa2	shisa family member 2	3.8371
Gm42673	NA	3.83701
Ackr4	atypical chemokine receptor 4	3.82827
Dnah2	dynein, axonemal, heavy chain 2	3.78799
Barx1	BarH-like homeobox 1	3.76644
Phyhip	phytanoyl-CoA hydroxylase interacting protein	3.73202
Cox4i2	cytochrome c oxidase subunit 4I2	3.70994
Gchfr	GTP cyclohydrolase I feedback regulator	3.66734
Fgfr3	fibroblast growth factor receptor 3	3.60746
Efcab15	EF-hand calcium binding domain 15	3.57988
Sdk2	sidekick cell adhesion molecule 2	3.57597
F5	coagulation factor V	3.55623
Aqp1	aquaporin 1	3.54776
Pax9	paired box 9	3.52637
Adgrg2	adhesion G protein-coupled receptor G2	3.51739
Bcl11a	B cell CLL/lymphoma 11A (zinc finger protein)	3.51219
Comp	cartilage oligomeric matrix protein	3.51083
Robo2	roundabout guidance receptor 2	3.4994
Sec14l5	SEC14-like lipid binding 5	3.48706
Hoxaas2	Hoxa cluster antisense RNA 2	3.46196
Mecom	MDS1 and EVI1 complex locus	3.4614
Uncx	UNC homeobox	3.45895
Lrrtm2	leucine rich repeat transmembrane neuronal 2	3.44249
Caps2	calcyphosphine 2	3.43515
St8sia2	ST8 alpha-N-acetyl-neuraminide alpha-2,8-sialyltransferase 2	3.42911
Dmrtc1a	DMRT-like family C1a	3.41801
Svop	SV2 related protein	3.3913
Sntg2	syntrophin, gamma 2	3.391
Gal3st1	galactose-3-O-sulfotransferase 1	3.37919
Plcxd1	phosphatidylinositol-specific phospholipase C, X domain containing 1	3.37327
A230065N10Rik	RIKEN cDNA A230065N10 gene	3.35831
Edar	ectodysplasin-A receptor	3.35658
Klhdc8a	kelch domain containing 8A	3.35158
Ajm1	apical junction component 1	3.3473
Eva1c	eva-1 homolog C (C. elegans)	3.29985
Epyc	epiphycan	3.28933
Sox5	SRY (sex determining region Y)-box 5	3.28533
Chst1	carbohydrate sulfotransferase 1	3.28528
Adgrg6	adhesion G protein-coupled receptor G6	3.27611
Gm7839	predicted gene 7839	3.27207
Gprc5c	G protein-coupled receptor, family C, group 5, member C	3.26502
Kirrel3	kirre like nephrin family adhesion molecule 3	3.25863
Cdh18	cadherin 18	3.25451
Foxc1	forkhead box C1	3.25122
Cadm2	cell adhesion molecule 2	3.23351
Cldn1	claudin 1	3.23221
Kazald1	Kazal-type serine peptidase inhibitor domain 1	3.21374
Gm43666	NA	3.19334
Irx3	Iroquois related homeobox 3	3.18859
Unc13c	unc-13 homolog C	3.18309
Tmem40	transmembrane protein 40	3.15014
Onecut2	one cut domain, family member 2	3.13682
Trpv4	transient receptor potential cation channel, subfamily V, member 4	3.1345
Mmp16	matrix metallopeptidase 16	3.10772
Tnfrsf11b	tumor necrosis factor receptor superfamily, member 11b (osteoprotegerin)	3.10348
Carns1	carnosine synthase 1	3.09902
Npr3	natriuretic peptide receptor 3	3.07291
Scara5	scavenger receptor class A, member 5	3.06181
Efcab1	EF-hand calcium binding domain 1	3.05883
Foxp2	forkhead box P2	3.04209
Fam221b	family with sequence similarity 221, member B	3.01524
Samd12	sterile alpha motif domain containing 12	3.0149
Ncam2	neural cell adhesion molecule 2	3.0055
Epb41l4b	erythrocyte membrane protein band 4.1 like 4b	2.99583
Acaa1b	acetyl-Coenzyme A acyltransferase 1B	2.99211
Sorcs1	sortilin-related VPS10 domain containing receptor 1	2.98625
Map2	microtubule-associated protein 2	2.98348
Akr1c14	aldo-keto reductase family 1, member C14	2.9831
Cox6b2	cytochrome c oxidase subunit 6B2	2.97713
Wnk4	WNK lysine deficient protein kinase 4	2.97665
Angpt1	angiopoietin 1	2.97571
Ar	androgen receptor	2.97242
Gm7792	NA	2.96845
Rflna	refilin A	2.96739
Gm15866	predicted gene 15866	2.95284
Slc5a8	solute carrier family 5 (iodide transporter), member 8	2.94521
Tmem151b	transmembrane protein 151B	2.94403
Dcc	deleted in colorectal carcinoma	2.94129
Gprasp2	G protein-coupled receptor associated sorting protein 2	2.93928
Smad9	SMAD family member 9 (SMAD8)	2.90573
Msx2	msh homeobox 2	2.89244
Slc2a12	solute carrier family 2 (facilitated glucose transporter), member 12	2.88713
Foxc2	forkhead box C2	2.87162
Foxd1	forkhead box D1	2.86601
Aass	aminoadipate-semialdehyde synthase	2.86181
Cutal	cutA divalent cation tolerance homolog-like	2.85998
Trib2	tribbles pseudokinase 2	2.85614
Ramp2	receptor (calcitonin) activity modifying protein 2	2.83718
9130024F11Rik	RIKEN cDNA 9130024F11 gene	2.82366
Rragb	Ras-related GTP binding B	2.82353
Aff2	AF4/FMR2 family, member 2	2.8223
Cbs	cystathionine beta-synthase	2.81496
Masp1	mannan-binding lectin serine peptidase 1	2.81322
Enpep	glutamyl aminopeptidase	2.81234
Adamtsl3	ADAMTS-like 3	2.81179
Cdh17	cadherin 17	2.79343
Lmo7	LIM domain only 7	2.78782
Klhdc7a	kelch domain containing 7A	2.78331
Irx3os	iroquois homeobox 3, opposite strand	2.77915
Sox9	SRY (sex determining region Y)-box 9	2.77705
Srsf12	serine and arginine-rich splicing factor 12	2.77243
Armh4	armadillo-like helical domain containing 4	2.76857
Trpm6	transient receptor potential cation channel, subfamily M, member 6	2.76848
Lgr6	leucine-rich repeat-containing G protein-coupled receptor 6	2.76801
Anks1b	ankyrin repeat and sterile alpha motif domain containing 1B	2.75526
Kcnc3	potassium voltage gated channel, Shaw-related subfamily, member 3	2.74907
Kctd14	potassium channel tetramerisation domain containing 14	2.73444
Gm15222	predicted gene 15222	2.72926
Efna3	ephrin A3	2.71948
Gpm6b	glycoprotein m6b	2.71311
Clmn	calmin	2.68126
Tceal3	transcription elongation factor A (SII)-like 3	2.67919
Ntrk3	neurotrophic tyrosine kinase, receptor, type 3	2.67698
Cacnb2	calcium channel, voltage-dependent, beta 2 subunit	2.67241
Acss3	acyl-CoA synthetase short-chain family member 3	2.66258
Ldhd	lactate dehydrogenase D	2.63619
Dixdc1	DIX domain containing 1	2.62879
Atoh8	atonal bHLH transcription factor 8	2.62865
Homer2	homer scaffolding protein 2	2.62672
Efnb3	ephrin B3	2.61281
Erfe	erythroferrone	2.61239
Tpd52l1	tumor protein D52-like 1	2.60678
Slc8a2	solute carrier family 8 (sodium/calcium exchanger), member 2	2.60496
Rps6ka6	ribosomal protein S6 kinase polypeptide 6	2.59783
Lrrtm1	leucine rich repeat transmembrane neuronal 1	2.57021
Gm2115	predicted gene 2115	2.5625
Eps8l2	EPS8-like 2	2.56022
Dlk1	delta like non-canonical Notch ligand 1	2.55875
Rufy4	RUN and FYVE domain containing 4	2.54858
Plb1	phospholipase B1	2.54201
Pcdh10	protocadherin 10	2.5292
Crnde	colorectal neoplasia differentially expressed (non-protein coding)	2.52361
Synm	synemin, intermediate filament protein	2.52129
Kank4	KN motif and ankyrin repeat domains 4	2.50616
Arc	activity regulated cytoskeletal-associated protein	2.50244
Dlx5	distal-less homeobox 5	2.48707
Rapgef4	Rap guanine nucleotide exchange factor (GEF) 4	2.46841
Epha1	Eph receptor A1	2.46829
Id1	inhibitor of DNA binding 1, HLH protein	2.46481
Rab3b	RAB3B, member RAS oncogene family	2.45839
C630043F03Rik	RIKEN cDNA C630043F03 gene	2.45576
Proser2	proline and serine rich 2	2.45308
Vnn1	vanin 1	2.45054
Nipal2	NIPA-like domain containing 2	2.45044
Icam5	intercellular adhesion molecule 5, telencephalin	2.44997
Ppp1r3c	protein phosphatase 1, regulatory subunit 3C	2.44603
Ackr3	atypical chemokine receptor 3	2.44379
Mkx	mohawk homeobox	2.43988
Adamtsl4	ADAMTS-like 4	2.43765
Plekha4	pleckstrin homology domain containing, family A (phosphoinositide binding specific) member 4	2.42501
Galnt13	polypeptide N-acetylgalactosaminyltransferase 13	2.4247
Slc26a10	solute carrier family 26, member 10	2.41937
Ereg	epiregulin	2.41444
Ogn	osteoglycin	2.41172
C8g	complement component 8, gamma polypeptide	2.40627
Espn	espin	2.39983
Cxcl12	chemokine (C-X-C motif) ligand 12	2.39888
Dusp27	dual specificity phosphatase 27 (putative)	2.39497
Rasgrp1	RAS guanyl releasing protein 1	2.38962
Gm42431	NA	2.38231
Tcf7	transcription factor 7, T cell specific	2.36601
Myo5c	myosin VC	2.36488
Poln	DNA polymerase N	2.3592
Lmcd1	LIM and cysteine-rich domains 1	2.35814
Dusp15	dual specificity phosphatase-like 15	2.35486
Reck	reversion-inducing-cysteine-rich protein with kazal motifs	2.3503
Perp	PERP, TP53 apoptosis effector	2.34962
Wnt5a	wingless-type MMTV integration site family, member 5A	2.34263
Itga10	integrin, alpha 10	2.33938
Rgs17	regulator of G-protein signaling 17	2.33203
Col11a1	collagen, type XI, alpha 1	2.31524
Cd80	CD80 antigen	2.31272
Gprin2	G protein regulated inducer of neurite outgrowth 2	2.31088
1700007K13Rik	RIKEN cDNA 1700007K13 gene	2.29499
Chmp4c	charged multivesicular body protein 4C	2.28022
Ifitm10	interferon induced transmembrane protein 10	2.2758
Islr	immunoglobulin superfamily containing leucine-rich repeat	2.26625
Fn1	fibronectin 1	2.24706
Dpyd	dihydropyrimidine dehydrogenase	2.2322
Tex15	testis expressed gene 15	2.23125
9630013D21Rik	RIKEN cDNA 9630013D21 gene	2.2299
Gstm7	glutathione S-transferase, mu 7	2.22364
Galnt5	polypeptide N-acetylgalactosaminyltransferase 5	2.21517
Arnt2	aryl hydrocarbon receptor nuclear translocator 2 (HIF2)	2.21128
Mboat2	membrane bound O-acyltransferase domain containing 2	2.21032
Ltbp1	latent transforming growth factor beta binding protein 1	2.20295
Gm42429	NA	2.19204
Slc16a4	solute carrier family 16 (monocarboxylic acid transporters), member 4	2.19006
Tnfrsf25	tumor necrosis factor receptor superfamily, member 25	2.179
Ldhb	lactate dehydrogenase B	2.17142
Gm26797	predicted gene, 26797	2.16174
Pnmal2	PNMA-like 2	2.15882
Cerkl	ceramide kinase-like	2.15039
Asxl3	ASXL transcriptional regulator 3	2.1493
Ass1	argininosuccinate synthetase 1	2.13839
Net1	neuroepithelial cell transforming gene 1	2.13403
Abcc6	ATP-binding cassette, sub-family C (CFTR/MRP), member 6	2.12207
Aff3	AF4/FMR2 family, member 3	2.11736
Sema3f	sema domain, immunoglobulin domain (Ig), short basic domain, secreted, (semaphorin) 3F	2.11251
Fam43a	family with sequence similarity 43, member A	2.10804
Gtpbp4-ps5	NA	2.10415
Shroom1	shroom family member 1	2.1025
4930594M22Rik	RIKEN cDNA 4930594M22 gene	2.09988
4930594M22Rik	RIKEN cDNA 4930594M22 gene	2.09988
Fzd8	frizzled class receptor 8	2.08278
Id3	inhibitor of DNA binding 3	2.07756
Npr2	natriuretic peptide receptor 2	2.0576
Olfml2a	olfactomedin-like 2A	2.04499
Irx5	Iroquois homeobox 5	2.04083
Celf5	CUGBP, Elav-like family member 5	2.01379
Ogdhl	oxoglutarate dehydrogenase-like	2.01334
Col23a1	collagen, type XXIII, alpha 1	2.0087
Zcchc18	zinc finger, CCHC domain containing 18	2.00826
Apol7d	apolipoprotein L 7d	2.00537
Rab27b	RAB27B, member RAS oncogene family	2.00275
Scube3	signal peptide, CUB domain, EGF-like 3	1.99697
Sema3a	sema domain, immunoglobulin domain (Ig), short basic domain, secreted, (semaphorin) 3A	1.98656
Prrx2	paired related homeobox 2	1.97908
Robo1	roundabout guidance receptor 1	1.97864
Ccdc74a	coiled-coil domain containing 74A	1.97336
Pik3ip1	phosphoinositide-3-kinase interacting protein 1 (PI3K)	1.97258
Tiam2	T cell lymphoma invasion and metastasis 2	1.97174
Sgcd	sarcoglycan, delta (dystrophin-associated glycoprotein)	1.94084
Pcdhb2	protocadherin beta 2	1.93872
H60b	histocompatibility 60b	1.93573
Tbx15	T-box 15	1.93436
Chst10	carbohydrate sulfotransferase 10	1.9216
Elmo3	engulfment and cell motility 3	1.90807
Dkk3	dickkopf WNT signaling pathway inhibitor 3	1.90721
Ccdc80	coiled-coil domain containing 80	1.90235
Prdm16	PR domain containing 16	1.88849
Lmtk3	lemur tyrosine kinase 3	1.8846
Styk1	serine/threonine/tyrosine kinase 1	1.85945
Septin3	septin 3	1.85035
Caprin2	caprin family member 2	1.8427
Srgap3	SLIT-ROBO Rho GTPase activating protein 3	1.83434
Glt8d2	glycosyltransferase 8 domain containing 2	1.83276
Zfp941	zinc finger protein 941	1.83273
Tgfb2	transforming growth factor, beta 2	1.82481
Col8a1	collagen, type VIII, alpha 1	1.82163
Mapk13	mitogen-activated protein kinase 13 (P38)	1.82106
Rap1gap	Rap1 GTPase-activating protein	1.81893
Itgbl1	integrin, beta-like 1	1.81317
Shank1	SH3 and multiple ankyrin repeat domains 1	1.80912
Colca2	COLCA2 homolog	1.80511
Phactr1	phosphatase and actin regulator 1	1.78184
Elovl4	elongation of very long chain fatty acids (FEN1/Elo2, SUR4/Elo3, yeast)-like 4	1.77982
Fign	fidgetin	1.77602
Slc5a3	solute carrier family 5 (inositol transporters), member 3	1.77143
Ctf1	cardiotrophin 1	1.74928
Hmga2	high mobility group AT-hook 2	1.73973
Nmnat2	nicotinamide nucleotide adenylyltransferase 2	1.72799
Dnah7b	dynein, axonemal, heavy chain 7B	1.71943
Slc22a18	solute carrier family 22 (organic cation transporter), member 18	1.69725
Amot	angiomotin	1.69049
Snai2	snail family zinc finger 2	1.67313
Kctd1	potassium channel tetramerisation domain containing 1	1.67131
Fzd1	frizzled class receptor 1	1.65841
Synpo	synaptopodin	1.64843
Ehbp1	EH domain binding protein 1	1.64405
Gm49996	NA	1.63473
Ptpn14	protein tyrosine phosphatase, non-receptor type 14	1.61327
Trim7	tripartite motif-containing 7	1.60249
Tcaf2	TRPM8 channel-associated factor 2	1.58546
Sesn3	sestrin 3	1.58239
C1rl	complement component 1, r subcomponent-like	1.57566
Ikzf4	IKAROS family zinc finger 4	1.573
Inka2	inka box actin regulator 2	1.57017
Wdr35	WD repeat domain 35	1.56903
F8	coagulation factor VIII	1.55681
Fat4	FAT atypical cadherin 4	1.5279
Nap1l3	nucleosome assembly protein 1-like 3	1.51915
Cpq	carboxypeptidase Q	1.51893
A930001C03Rik	RIKEN cDNA A930001C03 gene	1.51449
Acacb	acetyl-Coenzyme A carboxylase beta	1.50127
Fam124a	family with sequence similarity 124, member A	1.48801
Dzip1	DAZ interacting protein 1	1.48597
Plcb1	phospholipase C, beta 1	1.47898
Gmds	GDP-mannose 4, 6-dehydratase	1.42389
Pdcd4	programmed cell death 4	1.35594

## Sheet: Upregulated-Referenced
59 genes					Grey genes are correlated with OA and appear upregulated in Lef1 nulls, or possess abberent roles
GENE	FULL NAME	LOG FOLD CHANGE	ROLE : PMID REFERENCE		White background are genes that are protective of OA and are upregulated in Lef1 nulls
Cnmd	chondromodulin	13.233	CONRTIBUTES TO OA PREVENTION: PMID: 27321194
Col9a1	collagen, type IX, alpha 1	9.737	CONRTIBUTES TO OA PREVENTION: PMID: 16947423
Il17rb	interleukin 17 receptor B	7.92	CONTRIBUTES TO OA PMID: 32955487
Ucma	upper zone of growth plate and cartilage matrix associated	7.80438	DUAL ROLES IN OA JOINT TISSUE: PMID: 28086000
Esr2	estrogen receptor 2 (beta)	6.45822	CONRTIBUTES TO OA PREVENTION: PMID: 19410028
Acan	aggrecan	6.37619	CONRTIBUTES TO OA PREVENTION: PMID: 16713721
Vip	vasoactive intestinal polypeptide	6.36379	CONRTIBUTES TO OA PREVENTION: PMID: 29540226
Wif1	Wnt inhibitory factor 1	6.25782	CONRTIBUTES TO OA PREVENTION: PMID: 32542093
Hapln1	hyaluronan and proteoglycan link protein 1	6.11827	IMPAIRED IN OA DAMAGED CARTILAGE: PMID: 26973327
Nkx3-2	NK3 homeobox 2	5.97	PREVENTS CHONDROCYTE HYPERTROPHY IN OA: PMID: 34330063
Col10a1	collagen, type X, alpha 1	5.76488	INCREASED IN OA MENUSCI: PMID: 29258882
Igfbp2	insulin-like growth factor binding protein 2	4.956	CONRTIBUTES TO OA PREVENTION: PMID: 11014360
Scrg1	scrapie responsive gene 1	4.64023	CONRTIBUTES TO OA PREVENTION: PMID: 16188469
Gfap	glial fibrillary acidic protein	4.53982	CONTRIBUTES TO OA NOCICEPTIVE PAIN: PMID: 28326927
Faah	fatty acid amide hydrolase	4.49952	CONTRIBUTES TO OA PAIN: PMID: 28545594
Gdf7	growth differentiation factor 7	4.21258	CONTRIBUTES TO CHONDROCYTE HYPERTROPHY: PMID: 25321476
Matn3	matrilin 3	4.19736	CONTRIBUTES TO OA: PMID: 19840795.
Dlk2	delta like non-canonical Notch ligand 2	4.11913	PROMOTES CHONDROGENESIS: PMID: 29057471
Omd	osteomodulin	4.11235	REDUCED IN OA AND REGULATES BONE REMODELING: PMID: 29547667
Pax1	paired box 1	4.09604	PREVENTS CHONDROGENESIS: PMID: 24080012
Fgfr2	fibroblast growth factor receptor 2	4.02007	CONTRIBUTES TO OA: PMID: 26400350.
Ppargc1a	peroxisome proliferative activated receptor, gamma, coactivator 1 alpha (PGC1alpha)	4.01023	CONRTIBUTES TO OA PREVENTION: PMID: 34360007; PMID: 15699338
Fgfr3	fibroblast growth factor receptor 3	3.60746	CONRTIBUTES TO OA PREVENTION: PMID: 27159076.
Aqp1	aquaporin 1	3.54776	INCREASED LEVELS IN OA: PMID: 23164158; PMID: 29393494 ; PMID: 27779640
Comp	cartilage oligomeric matrix protein	3.51083	REQUIRED FOR CARTILAGE ECM: PMID: 22842200 ; PMID: 33668140
Epyc	epiphycan	3.28933	CONRTIBUTES TO OA PREVENTION: PMID: 19932218
Sox5	SRY (sex determining region Y)-box 5	3.28533	CONRTIBUTES TO OA PREVENTION: PMID: 21728837.
Chst1	carbohydrate sulfotransferase 1	3.28528	CONTRIBUTE TO CARTILAGE MATRIX AND RESPONSIVE TO EXCERCISE PMID: 26924420
Foxc1	forkhead box C1	3.25122	CONRTIBUTES TO OA PREVENTION: PMID: 27799147
Trpv4	transient receptor potential cation channel, subfamily V, member 4	3.1345	CONRTIBUTES TO OA PREVENTION: PMID: 24474754: PMID: 23178209
Mmp16	matrix metallopeptidase 16	3.10772	INCREASED LEVELS IN OA: PMID: 14730609.
Tnfrsf11b	tumor necrosis factor receptor superfamily, member 11b (osteoprotegerin)	3.10348	MIXED REPORTS OA: REDUCED IN OA: PMID: 23723320; INCREASED IN OA: PMID: 24743232
Npr3	natriuretic peptide receptor 3	3.07291	PROMOTES CARTILAGE ANABOLISM: PMID: 23883591
Smad9	SMAD family member 9 (SMAD8)	2.90573	PHOSPHORYLATION CONTRIBUTES TO CHONDROCYTE CATABOLISM AND HYPERTROPHY: PMID: 23384547
Msx2	msh homeobox 2	2.89244	DETECTED IN OA: PMID: 20060954
Foxc2	forkhead box C2	2.87162	REQUIRED FOR CHONDROGENESIS: PMID: 34331943
Foxd1	forkhead box D1	2.86601	CONTRIBUTES TO OA PREVENTION: PMID: 30933975
Sox9	SRY (sex determining region Y)-box 9	2.77705	CONTRIBUTES TO OA PREVENTION: PMID: 31496660
Lgr6	leucine-rich repeat-containing G protein-coupled receptor 6	2.76	CONTRIBUTES TO OA: PMID: 32347037
Dlk1	delta like non-canonical Notch ligand 1	2.55875	INHIBITS CHONDROGENESIS: PMID: 21724852
Dlx5	distal-less homeobox 5	2.48707	DIRECTS HYPERTROPHY: PMID: 16000302
Id1	inhibitor of DNA binding 1, HLH protein	2.46481	REDUCED LEVELS DETECTED IN OA: PMID: 27208419
Mkx	mohawk homeobox	2.43988	CONTRIBUTES TO OA PREVENTION: PMID: 23686683; PMID: 33115953
Ereg	epiregulin	2.41444	INCREASED LEVELS DETECTED IN OA: PMID: 30544699
Cxcl12	chemokine (C-X-C motif) ligand 12	2.39888	CONTRIBUTES TO OA: PMID: 22751460; PMID: 30792936
Wnt5a	wingless-type MMTV integration site family, member 5A	2.34263	CONTRIBUTES TO OA: PMID: 28587781
Cd80	CD80 antigen	2.31272	INVOLVED IN MACROPHAGE POLARIZATION IN OA: PMID: 31730805
Arnt2	aryl hydrocarbon receptor nuclear translocator 2 (HIF2)	2.21128	CONTRIBUTES TO OA: PMID: 21869830
Fzd8	frizzled class receptor 8	2.08278	DIRECTS BONE REMODELING IN OA: PMID: 17900349
Npr2	natriuretic peptide receptor 2	2.05	PROMOTES CARTILAGE ANABOLISM: PMID: 23883591
Pik3ip1	phosphoinositide-3-kinase interacting protein 1 (PI3K)	1.97	DUAL ROLES IN OA JOINT TISSUE: PMID: 32081707
Chst10	carbohydrate sulfotransferase 10	1.9216	REQUIRED FOR CARTILAGE ECM: PMID: 21169395
Dkk3	dickkopf WNT signaling pathway inhibitor 3	1.90721	CONRTIBUTES TO OA PREVENTION:: PMID: 26687825
Tgfb2	transforming growth factor, beta 2	1.82481	EXPERIMENTALLY PROTECTIVE AGAINST OA: PMID: 16400016; PMID: 16277687
Col8a1	collagen, type VIII, alpha 1	1.82163	POSSIBLY ENHANCED DURING OA : PMID: 30828485
Mapk13	mitogen-activated protein kinase 13 (P38)	1.82106	PROMOTES INFLAMMATION: PMID: 27369736
Itgbl1	integrin, beta-like 1	1.81317	CONRTIBUTES TO OA PREVENTION: PMID: 30305454
Fzd1	frizzled class receptor 1	1.65841	OA RELATED: PMID: 28678406
Sesn3	sestrin 3	1.58239	REDUCED IN OA: PMID: 27693501

## Sheet: Raw Down genes ATC-LEF1
gene_symbo	gene_name	LFC	* Red font in referenced section
Fgf5	fibroblast growth factor 5	-7.64032
Sox10	SRY (sex determining region Y)-box 10	-7.38969
Gata5	GATA binding protein 5	-7.31582
Mcoln3	mucolipin 3	-7.2791
Tac1	tachykinin 1	-6.78251
Zfp536	zinc finger protein 536	-6.71614
Gabrg3	gamma-aminobutyric acid (GABA) A receptor, subunit gamma 3	-6.33253
Foxd3	forkhead box D3	-6.07153
Cx3cr1	chemokine (C-X3-C motif) receptor 1	-5.89409
Cd101	CD101 antigen	-5.84494
Cfd	complement factor D (adipsin)	-5.78751
Fgr	FGR proto-oncogene, Src family tyrosine kinase	-5.7869
Adipoq	adiponectin, C1Q and collagen domain containing	-5.62223
Trarg1	trafficking regulator of GLUT4 (SLC2A4) 1	-5.57325
Cidec	cell death-inducing DFFA-like effector c	-5.56038
Atp1a2	ATPase, Na+/K+ transporting, alpha 2 polypeptide	-5.5476
Heyl	hairy/enhancer-of-split related with YRPW motif-like	-5.5321
Doxl2	diamine oxidase-like protein 2	-5.45335
Adora3	adenosine A3 receptor	-5.38288
Cilp	cartilage intermediate layer protein, nucleotide pyrophosphohydrolase	-5.30831
Fcrls	Fc receptor-like S, scavenger receptor	-5.2752
Col6a5	collagen, type VI, alpha 5	-5.23921
Gm12688	predicted gene 12688	-5.23667
Thbs4	thrombospondin 4	-5.20543
Spon1	spondin 1, (f-spondin) extracellular matrix protein	-5.17146
Clec4a1	C-type lectin domain family 4, member a1	-5.15579
Gm10863	predicted gene 10863	-5.1344
Gjc3	gap junction protein, gamma 3	-5.1018
Ccl8	chemokine (C-C motif) ligand 8	-5.041
Ngfr	nerve growth factor receptor (TNFR superfamily, member 16)	-5.03222
Ly86	lymphocyte antigen 86	-4.9954
Gpr132	G protein-coupled receptor 132	-4.99409
Fcrl1	Fc receptor-like 1	-4.94671
Gad2	glutamic acid decarboxylase 2	-4.93308
Fpr1	formyl peptide receptor 1	-4.89965
Wt1os	Wilms tumor 1 homolog, opposite strand	-4.84474
Krt14	keratin 14	-4.8341
Fmo2	flavin containing monooxygenase 2	-4.8177
Neurl3	neuralized E3 ubiquitin protein ligase 3	-4.7547
Gpr84	G protein-coupled receptor 84	-4.74436
Fgf21	fibroblast growth factor 21	-4.63229
Rasgrp4	RAS guanyl releasing protein 4	-4.61647
Rgs8	regulator of G-protein signaling 8	-4.58881
Olfr1217	olfactory receptor 1217	-4.58
Pou2f2	POU domain, class 2, transcription factor 2	-4.57966
Nxpe5	neurexophilin and PC-esterase domain family, member 5	-4.55943
Aif1	allograft inflammatory factor 1	-4.53344
Plin1	perilipin 1	-4.52516
Ccr5	chemokine (C-C motif) receptor 5	-4.49276
Gm19269	predicted gene, 19269	-4.44402
Aoah	acyloxyacyl hydrolase	-4.43569
Nlrp1c-ps	NLR family, pyrin domain containing 1C, pseudogene	-4.42221
Krt8	keratin 8	-4.41837
C1qa	complement component 1, q subcomponent, alpha polypeptide	-4.37929
Slc36a2	solute carrier family 36 (proton/amino acid symporter), member 2	-4.36557
Clec4a3	C-type lectin domain family 4, member a3	-4.3408
Gpr183	G protein-coupled receptor 183	-4.32305
Sirpb1a	signal-regulatory protein beta 1A	-4.28732
Tnmd	tenomodulin	-4.27055
F13a1	coagulation factor XIII, A1 subunit	-4.24592
Saa3	serum amyloid A 3	-4.21976
Nlrp1b	NLR family, pyrin domain containing 1B	-4.20458
Lrtm1	leucine-rich repeats and transmembrane domains 1	-4.18899
Tnip3	TNFAIP3 interacting protein 3	-4.17293
Cxcr4	chemokine (C-X-C motif) receptor 4	-4.16899
Susd3	sushi domain containing 3	-4.16647
Kcnma1	potassium large conductance calcium-activated channel, subfamily M, alpha member 1	-4.16443
Pf4	platelet factor 4	-4.15383
Adgre1	adhesion G protein-coupled receptor E1	-4.14511
Kynu	kynureninase	-4.11738
Mir142hg	Mir142 host gene (non-protein coding)	-4.0706
Prr15	proline rich 15	-4.06379
Grik1	glutamate receptor, ionotropic, kainate 1	-4.06363
Tlr9	toll-like receptor 9	-4.05451
Fam83f	family with sequence similarity 83, member F	-4.04721
Fcgr1	Fc receptor, IgG, high affinity I	-4.01526
Myo5b	myosin VB	-4.01019
Wfdc17	WAP four-disulfide core domain 17	-3.99887
Csf3r	colony stimulating factor 3 receptor (granulocyte)	-3.9988
4930432O09Rik	RIKEN cDNA 4930432O09 gene	-3.99416
Slco2b1	solute carrier organic anion transporter family, member 2b1	-3.98488
Il10ra	interleukin 10 receptor, alpha	-3.98316
Hal	histidine ammonia lyase	-3.95851
Kcna1	potassium voltage-gated channel, shaker-related subfamily, member 1	-3.94671
Cysltr1	cysteinyl leukotriene receptor 1	-3.94512
Clec4a2	C-type lectin domain family 4, member a2	-3.94498
Hmgb1-ps8	high mobility group box 1, pseudogene 8	-3.92376
Tmem150b	transmembrane protein 150B	-3.91848
Prdm1	PR domain containing 1, with ZNF domain	-3.90036
Plppr4	phospholipid phosphatase related 4	-3.8967
Slc39a4	solute carrier family 39 (zinc transporter), member 4	-3.89568
Pdlim3	PDZ and LIM domain 3	-3.89106
Pcdh20	protocadherin 20	-3.88439
Qprt	quinolinate phosphoribosyltransferase	-3.88438
Adap2	ArfGAP with dual PH domains 2	-3.88159
Cd48	CD48 antigen	-3.87845
Arhgap15	Rho GTPase activating protein 15	-3.87838
Galnt16	polypeptide N-acetylgalactosaminyltransferase 16	-3.87695
Cd72	CD72 antigen	-3.87394
Tnfrsf13b	tumor necrosis factor receptor superfamily, member 13b	-3.85343
Ms4a7	membrane-spanning 4-domains, subfamily A, member 7	-3.84459
Ly9	lymphocyte antigen 9	-3.83102
Klhl6	kelch-like 6	-3.81254
Slamf7	SLAM family member 7	-3.81018
Nefm	neurofilament, medium polypeptide	-3.80964
Fgd2	FYVE, RhoGEF and PH domain containing 2	-3.80866
Gpr34	G protein-coupled receptor 34	-3.80616
Fxyd2	FXYD domain-containing ion transport regulator 2	-3.80452
Csf1r	colony stimulating factor 1 receptor	-3.80198
Rassf4	Ras association (RalGDS/AF-6) domain family member 4	-3.79279
Lyl1	lymphoblastomic leukemia 1	-3.78131
Mmp8	matrix metallopeptidase 8	-3.78078
Osm	oncostatin M	-3.77747
Wt1	Wilms tumor 1 homolog	-3.7298
Car6	carbonic anhydrase 6	-3.72579
Adgrd1	adhesion G protein-coupled receptor D1	-3.70783
C1qb	complement component 1, q subcomponent, beta polypeptide	-3.70402
Cd5l	CD5 antigen-like	-3.68641
Lrrn4	leucine rich repeat neuronal 4	-3.68395
Arhgap45	Rho GTPase activating protein 45	-3.68349
Amer2	APC membrane recruitment 2	-3.67882
C1qc	complement component 1, q subcomponent, C chain	-3.66437
Igsf6	immunoglobulin superfamily, member 6	-3.66333
Vav1	vav 1 oncogene	-3.66005
Pld4	phospholipase D family, member 4	-3.65969
Fyb	FYN binding protein	-3.65487
Gpr162	G protein-coupled receptor 162	-3.65039
Il18r1	interleukin 18 receptor 1	-3.64355
Pitx1	paired-like homeodomain transcription factor 1	-3.63209
Sirpb1c	signal-regulatory protein beta 1C	-3.61811
Fhad1	forkhead-associated (FHA) phosphopeptide binding domain 1	-3.60625
Mpeg1	macrophage expressed gene 1	-3.59902
Itgam	integrin alpha M	-3.59729
Cox6a2	cytochrome c oxidase subunit 6A2	-3.59667
Ednrb	endothelin receptor type B	-3.59329
Card11	caspase recruitment domain family, member 11	-3.57905
Tjp3	tight junction protein 3	-3.56642
Gm5318	mitochondrial intermembrane space import and assembly protein 40 pseudogene	-3.56234
Rapgef5	Rap guanine nucleotide exchange factor (GEF) 5	-3.55694
Ms4a6c	membrane-spanning 4-domains, subfamily A, member 6C	-3.55462
Ctla2b	cytotoxic T lymphocyte-associated protein 2 beta	-3.54685
Rasal3	RAS protein activator like 3	-3.52331
Cd52	CD52 antigen	-3.52215
Gm26740	predicted gene, 26740	-3.5204
Gm8100	glyceraldehyde-3-phosphate dehydrogenase pseudogene	-3.51954
Vipr1	vasoactive intestinal peptide receptor 1	-3.51851
C5ar2	complement component 5a receptor 2	-3.50863
Ptpn6	protein tyrosine phosphatase, non-receptor type 6	-3.50729
Krt18	keratin 18	-3.50645
Lgi2	leucine-rich repeat LGI family, member 2	-3.50477
Dpp4	dipeptidylpeptidase 4	-3.50353
Gmfg	glia maturation factor, gamma	-3.49433
Gm33570	predicted gene, 33570	-3.49397
Gm15931	predicted gene 15931	-3.49396
Plxnb3	plexin B3	-3.48831
Inpp5d	inositol polyphosphate-5-phosphatase D	-3.48785
Cd37	CD37 antigen	-3.48599
Cass4	Cas scaffolding protein family member 4	-3.4754
Cd93	CD93 antigen	-3.47295
Col15a1	collagen, type XV, alpha 1	-3.47279
Slc37a2	solute carrier family 37 (glycerol-3-phosphate transporter), member 2	-3.46706
Gm41717	predicted gene, 41717	-3.4655
St18	suppression of tumorigenicity 18	-3.46467
Gm18736	mitochondrial ribosomal protein S10 pseudogene	-3.45662
Tnfaip8l2	tumor necrosis factor, alpha-induced protein 8-like 2	-3.45458
Nfatc2	nuclear factor of activated T cells, cytoplasmic, calcineurin dependent 2	-3.45119
Lpar5	lysophosphatidic acid receptor 5	-3.44815
Ms4a6b	membrane-spanning 4-domains, subfamily A, member 6B	-3.44176
Rab39	RAB39, member RAS oncogene family	-3.43908
B3galt5	UDP-Gal:betaGlcNAc beta 1,3-galactosyltransferase, polypeptide 5	-3.43755
Lsr	lipolysis stimulated lipoprotein receptor	-3.4367
Siglece	sialic acid binding Ig-like lectin E	-3.42868
Pdgfb	platelet derived growth factor, B polypeptide	-3.42818
Fmnl1	formin-like 1	-3.41233
1700041C23Rik	RIKEN cDNA 1700041C23 gene	-3.40997
AB124611	cDNA sequence AB124611	-3.40298
Ctss	cathepsin S	-3.40086
Tbxas1	thromboxane A synthase 1, platelet	-3.39956
Cd83	CD83 antigen	-3.38937
Gm29036	DNA-directed RNA polymerase III subunit RPC6 pseudogene	-3.38846
Ctsc	cathepsin C	-3.38072
Gpr65	G-protein coupled receptor 65	-3.37703
Pkib	protein kinase inhibitor beta, cAMP dependent, testis specific	-3.37098
Prex1	phosphatidylinositol-3,4,5-trisphosphate-dependent Rac exchange factor 1	-3.36421
Lst1	leukocyte specific transcript 1	-3.36075
Pigz	phosphatidylinositol glycan anchor biosynthesis, class Z	-3.36053
Pik3cg	phosphatidylinositol-4,5-bisphosphate 3-kinase catalytic subunit gamma	-3.35935
Pde1b	phosphodiesterase 1B, Ca2+-calmodulin dependent	-3.35575
Ncf1	neutrophil cytosolic factor 1	-3.34231
Pkhd1l1	polycystic kidney and hepatic disease 1-like 1	-3.33696
Folr1	folate receptor 1 (adult)	-3.32286
Gm45626	NA	-3.32087
Mfng	MFNG O-fucosylpeptide 3-beta-N-acetylglucosaminyltransferase	-3.31909
Card9	caspase recruitment domain family, member 9	-3.31817
Ikzf1	IKAROS family zinc finger 1	-3.31199
Tagap	T cell activation Rho GTPase activating protein	-3.31125
Rhoh	ras homolog family member H	-3.30953
Otulinl	OTU deubiquitinase with linear linkage specificity like	-3.30644
Hpgds	hematopoietic prostaglandin D synthase	-3.30251
C3ar1	complement component 3a receptor 1	-3.30193
Gm15513	NA	-3.30151
Cytip	cytohesin 1 interacting protein	-3.30084
Clec12a	C-type lectin domain family 12, member a	-3.29843
Kcnk13	potassium channel, subfamily K, member 13	-3.29609
Zc3h12d	zinc finger CCCH type containing 12D	-3.27788
Ptpn18	protein tyrosine phosphatase, non-receptor type 18	-3.27778
Kcna3	potassium voltage-gated channel, shaker-related subfamily, member 3	-3.27482
Erbb3	erb-b2 receptor tyrosine kinase 3	-3.26787
Entpd1	ectonucleoside triphosphate diphosphohydrolase 1	-3.26464
Lyz2	lysozyme 2	-3.25806
Tlr8	toll-like receptor 8	-3.2579
Nckap1l	NCK associated protein 1 like	-3.25052
Irf8	interferon regulatory factor 8	-3.25028
4930430E12Rik	RIKEN cDNA 4930430E12 gene	-3.24586
Nlrp3	NLR family, pyrin domain containing 3	-3.24409
Soat2	sterol O-acyltransferase 2	-3.24392
Trpm2	transient receptor potential cation channel, subfamily M, member 2 (CLUSTERIN)	-3.24121
Smagp	small cell adhesion glycoprotein	-3.23846
Pik3r5	phosphoinositide-3-kinase regulatory subunit 5	-3.23137
Chd7	chromodomain helicase DNA binding protein 7	-3.23103
Ptpro	protein tyrosine phosphatase, receptor type, O	-3.22864
Hpgd	hydroxyprostaglandin dehydrogenase 15 (NAD)	-3.22611
Cxcr3	chemokine (C-X-C motif) receptor 3	-3.22249
Gm8685	NLR family, pyrin domain containing 4E pseudogene	-3.22007
Gm18467	crumbs homolog 1 pseudogene	-3.21948
Hck	hemopoietic cell kinase	-3.21791
Krt7	keratin 7	-3.2147
Cxcl16	chemokine (C-X-C motif) ligand 16	-3.21319
Tyrobp	TYRO protein tyrosine kinase binding protein	-3.20629
Spi1	spleen focus forming virus (SFFV) proviral integration oncogene	-3.20085
Chrna4	cholinergic receptor, nicotinic, alpha polypeptide 4	-3.19616
Htr2b	5-hydroxytryptamine (serotonin) receptor 2B	-3.18987
Tifab	TRAF-interacting protein with forkhead-associated domain, family member B	-3.18089
Trf	transferrin	-3.17735
Lyz1	lysozyme 1	-3.17594
Evi2	ecotropic viral integration site 2	-3.17553
Cyth4	cytohesin 4	-3.16387
Sema4d	sema domain, immunoglobulin domain (Ig), transmembrane domain (TM) and short cytoplasmic domain, (semaphorin) 4D	-3.15754
Frmd4b	FERM domain containing 4B	-3.13936
Chp2	calcineurin-like EF hand protein 2	-3.1364
Ccdc88b	coiled-coil domain containing 88B	-3.13456
Apoe	apolipoprotein E	-3.13439
Tlr7	toll-like receptor 7	-3.13413
Nfam1	Nfat activating molecule with ITAM motif 1	-3.13399
Lfng	LFNG O-fucosylpeptide 3-beta-N-acetylglucosaminyltransferase	-3.12826
Prss46	protease, serine 46	-3.1233
B3gnt7	UDP-GlcNAc:betaGal beta-1,3-N-acetylglucosaminyltransferase 7	-3.11394
Cd14	CD14 antigen	-3.10644
Hspb7	heat shock protein family, member 7 (cardiovascular)	-3.10416
Lpxn	leupaxin	-3.10213
Slfn2	schlafen 2	-3.10189
Fgf11	fibroblast growth factor 11	-3.09861
Ptafr	platelet-activating factor receptor	-3.09794
Epsti1	epithelial stromal interaction 1 (breast)	-3.08712
Arl11	ADP-ribosylation factor-like 11	-3.08554
Ucp2	uncoupling protein 2 (mitochondrial, proton carrier)	-3.07569
AI467606	expressed sequence AI467606	-3.07097
Clec2e	C-type lectin domain family 2, member e	-3.07082
Rnf180	ring finger protein 180	-3.05664
Zfyve28	zinc finger, FYVE domain containing 28	-3.04813
Gm5955	predicted gene 5955	-3.04644
Fbp2	fructose bisphosphatase 2	-3.04288
Syngr1	synaptogyrin 1	-3.04203
St8sia4	ST8 alpha-N-acetyl-neuraminide alpha-2,8-sialyltransferase 4	-3.02864
Sirpb1b	signal-regulatory protein beta 1B	-3.02517
Nod2	nucleotide-binding oligomerization domain containing 2	-3.02429
Arhgap19	Rho GTPase activating protein 19	-3.02164
Cgn	cingulin	-3.02159
Hsd17b1	hydroxysteroid (17-beta) dehydrogenase 1	-3.02079
Hhex	hematopoietically expressed homeobox	-3.01959
Gpm6a	glycoprotein m6a	-3.01545
Sel1l3	sel-1 suppressor of lin-12-like 3 (C. elegans)	-3.01475
Coro1a	coronin, actin binding protein 1A	-3.01402
Nrros	negative regulator of reactive oxygen species	-3.01057
Csf2rb	colony stimulating factor 2 receptor, beta, low-affinity (granulocyte-macrophage)	-3.00491
Gm6789	eukaryotic translation elongation factor 1 alpha 1 pseudogene	-3.00136
Tnfrsf11a	tumor necrosis factor receptor superfamily, member 11a, NFKB activator (RANK)	-3.00132
P2ry6	pyrimidinergic receptor P2Y, G-protein coupled, 6	-3.0005
Irf5	interferon regulatory factor 5	-3.00007
Kcnn4	potassium intermediate/small conductance calcium-activated channel, subfamily N, member 4	-2.994
AU020206	expressed sequence AU020206	-2.99223
5430427O19Rik	NA	-2.99218
Tubb3	tubulin, beta 3 class III	-2.99202
Zmynd15	zinc finger, MYND-type containing 15	-2.99073
Snx20	sorting nexin 20	-2.98081
Evi2a	ecotropic viral integration site 2a	-2.97661
A430108G06Rik	RIKEN cDNA A430108G06 gene	-2.96962
Nlrp10	NLR family, pyrin domain containing 10	-2.95358
Rgs14	regulator of G-protein signaling 14	-2.94879
Prkch	protein kinase C, eta	-2.93793
Padi2	peptidyl arginine deiminase, type II	-2.93749
Pik3r6	phosphoinositide-3-kinase regulatory subunit 5	-2.92394
Dock8	dedicator of cytokinesis 8	-2.91924
Adap1	ArfGAP with dual PH domains 1	-2.91049
Arrb2	arrestin, beta 2	-2.89269
Ccbe1	collagen and calcium binding EGF domains 1	-2.88249
Ccrl2	chemokine (C-C motif) receptor-like 2	-2.86333
Gm19656	predicted gene, 19656	-2.86116
Fam78a	family with sequence similarity 78, member A	-2.85714
Dok3	docking protein 3	-2.85655
Pik3cd	phosphatidylinositol-4,5-bisphosphate 3-kinase catalytic subunit delta	-2.83231
Trpv2	transient receptor potential cation channel, subfamily V, member 2	-2.81903
Gm20703	NA	-2.81462
C3	complement component 3	-2.81172
Cldn15	claudin 15	-2.80864
Rgs10	regulator of G-protein signalling 10	-2.80819
Rhpn2	rhophilin, Rho GTPase binding protein 2	-2.80818
Ptpn22	protein tyrosine phosphatase, non-receptor type 22 (lymphoid)	-2.80091
Rbm47	RNA binding motif protein 47	-2.79819
Nostrin	nitric oxide synthase trafficker	-2.79657
Arhgap4	Rho GTPase activating protein 4	-2.79635
Trib3	tribbles pseudokinase 3	-2.78971
Olfr712-ps1	olfactory receptor 712, pseudogene 1	-2.78732
Abcc3	ATP-binding cassette, sub-family C (CFTR/MRP), member 3	-2.78291
Syk	spleen tyrosine kinase	-2.77854
Itga6	integrin alpha 6	-2.7765
Crb2	crumbs family member 2	-2.77064
Hcst	hematopoietic cell signal transducer	-2.76041
B3gnt8	UDP-GlcNAc:betaGal beta-1,3-N-acetylglucosaminyltransferase 8	-2.75473
Mbp	myelin basic protein	-2.75346
Map3k9	mitogen-activated protein kinase kinase kinase 9	-2.75315
Apobec1	apolipoprotein B mRNA editing enzyme, catalytic polypeptide 1	-2.74963
Sh2d6	SH2 domain containing 6	-2.74614
Cd68	CD68 antigen	-2.74509
Actg2	actin, gamma 2, smooth muscle, enteric	-2.74277
Tm4sf19	transmembrane 4 L six family member 19	-2.72228
Tlr1	toll-like receptor 1	-2.72088
Sp110	Sp110 nuclear body protein	-2.66742
Smpd3	sphingomyelin phosphodiesterase 3, neutral	-2.64639
Pla2g7	phospholipase A2, group VII (platelet-activating factor acetylhydrolase, plasma)	-2.64323
Sirpa	signal-regulatory protein alpha	-2.63637
Gm30034	predicted gene, 30034	-2.63543
Nectin4	nectin cell adhesion molecule 4	-2.61818
Parvb	parvin, beta	-2.61647
Gm26510	predicted gene, 26510	-2.60551
Upk3b	uroplakin 3B	-2.60324
Acss1	acyl-CoA synthetase short-chain family member 1	-2.59155
Abi3	ABI family member 3	-2.5896
Mrvi1	NA	-2.58402
Lvrn	laeverin	-2.5761
H2-K2	histocompatibility 2, K region locus 2	-2.57185
Selenop	selenoprotein P	-2.54697
Gm10997	predicted gene 10997	-2.52149
Gab3	growth factor receptor bound protein 2-associated protein 3	-2.51912
Gm45657	NA	-2.51651
Avpr1a	arginine vasopressin receptor 1A	-2.51297
Unc13d	unc-13 homolog D	-2.49799
Fxyd5	FXYD domain-containing ion transport regulator 5	-2.49594
Rinl	Ras and Rab interactor-like	-2.49218
Insc	INSC spindle orientation adaptor protein	-2.48501
Rtn4rl2	reticulon 4 receptor-like 2	-2.48446
Pcp4l1	Purkinje cell protein 4-like 1	-2.48299
Upk1b	uroplakin 1B	-2.47363
Inpp4b	inositol polyphosphate-4-phosphatase, type II	-2.46596
Cxadr	coxsackie virus and adenovirus receptor	-2.45576
Abhd15	abhydrolase domain containing 15	-2.44712
Sh3bp2	SH3-domain binding protein 2	-2.43478
Chchd10	coiled-coil-helix-coiled-coil-helix domain containing 10	-2.43091
Slc9a9	solute carrier family 9 (sodium/hydrogen exchanger), member 9	-2.41988
Atp8a1	ATPase, aminophospholipid transporter (APLT), class I, type 8A, member 1	-2.41533
Slc43a2	solute carrier family 43, member 2	-2.41323
Gldn	gliomedin	-2.41059
Dpep1	dipeptidase 1	-2.40565
Mylk	myosin, light polypeptide kinase	-2.36529
Pstpip1	proline-serine-threonine phosphatase-interacting protein 1	-2.36089
Slc16a10	solute carrier family 16 (monocarboxylic acid transporters), member 10	-2.35445
Slit1	slit guidance ligand 1	-2.35104
Elmo1	engulfment and cell motility 1	-2.34685
Syp	synaptophysin	-2.34237
Fli1	Friend leukemia integration 1	-2.33953
Ptchd1	patched domain containing 1	-2.33091
Cotl1	coactosin-like 1 (Dictyostelium)	-2.32131
Crabp2	cellular retinoic acid binding protein II	-2.31868
Fgd3	FYVE, RhoGEF and PH domain containing 3	-2.30742
Map3k7cl	Map3k7 C-terminal like	-2.30168
Gfpt2	glutamine fructose-6-phosphate transaminase 2	-2.29872
Bcar3	breast cancer anti-estrogen resistance 3	-2.28559
C920009B18Rik	RIKEN cDNA C920009B18 gene	-2.28243
Gm38349	NA	-2.27819
Kcnk6	potassium inwardly-rectifying channel, subfamily K, member 6	-2.27814
Unc93b1	unc-93 homolog B1, TLR signaling regulator	-2.27778
Rasgrp3	RAS, guanyl releasing protein 3	-2.27259
4930426L09Rik	RIKEN cDNA 4930426L09 gene	-2.26965
Plekho1	pleckstrin homology domain containing, family O member 1	-2.26608
Bcat1	branched chain aminotransferase 1, cytosolic	-2.26531
P2rx7	purinergic receptor P2X, ligand-gated ion channel, 7	-2.26135
Lgmn	legumain	-2.25965
Zdhhc23	zinc finger, DHHC domain containing 23	-2.24359
Exoc6	exocyst complex component 6	-2.24016
Stbd1	starch binding domain 1	-2.23835
Gpr146	G protein-coupled receptor 146	-2.23181
Ppm1h	protein phosphatase 1H (PP2C domain containing)	-2.21647
Chn2	chimerin 2	-2.21574
Fabp5	fatty acid binding protein 5, epidermal	-2.195
Rubcnl	RUN and cysteine rich domain containing beclin 1 interacting protein like	-2.18888
Shtn1	shootin 1	-2.18445
Lyn	LYN proto-oncogene, Src family tyrosine kinase	-2.17569
Rnasel	ribonuclease L (2', 5'-oligoisoadenylate synthetase-dependent)	-2.16798
Rcsd1	RCSD domain containing 1	-2.16577
Rpp25	ribonuclease P/MRP 25 subunit	-2.15356
Msln	mesothelin	-2.14198
Mtss1	MTSS I-BAR domain containing 1	-2.13488
Tmem221	transmembrane protein 221	-2.12893
Gm15832	NA	-2.11865
Ptprj	protein tyrosine phosphatase, receptor type, J	-2.1136
Klhl33	kelch-like 33	-2.11031
Rftn1	raftlin lipid raft linker 1	-2.10171
Pstpip2	proline-serine-threonine phosphatase-interacting protein 2	-2.08863
Cerk	ceramide kinase	-2.0841
Chac1	ChaC, cation transport regulator 1	-2.07808
Ehd4	EH-domain containing 4	-2.07354
Trim61	tripartite motif-containing 61	-2.04356
Kif21b	kinesin family member 21B	-2.04231
Fcho1	FCH domain only 1	-2.03698
Rarres2	retinoic acid receptor responder (tazarotene induced) 2	-2.03681
Nacad	NAC alpha domain containing	-2.02044
Efhd2	EF hand domain containing 2	-2.01719
A630001G21Rik	RIKEN cDNA A630001G21 gene	-2.0109
Tmem8	NA	-1.99167
Rasgef1a	RasGEF domain family, member 1A	-1.96952
Slc9a7	solute carrier family 9 (sodium/hydrogen exchanger), member 7	-1.94476
Hlx	H2.0-like homeobox	-1.93785
Ctsb	cathepsin B	-1.93523
Tlr2	toll-like receptor 2	-1.93236
Cnn1	calponin 1	-1.92422
Fap	fibroblast activation protein	-1.91503
Tbc1d9	TBC1 domain family, member 9	-1.89576
Pip4k2a	phosphatidylinositol-5-phosphate 4-kinase, type II, alpha	-1.87698
Serpine1	serine (or cysteine) peptidase inhibitor, clade E, member 1	-1.87679
Tmem243	transmembrane protein 243, mitochondrial	-1.86857
Lpcat2	lysophosphatidylcholine acyltransferase 2	-1.82028
Dnase1l1	deoxyribonuclease 1-like 1	-1.81852
Madd	MAP-kinase activating death domain	-1.81398
Glipr1	GLI pathogenesis-related 1 (glioma)	-1.80038
Pcdh1	protocadherin 1	-1.7973
Gm34648	predicted gene, 34648	-1.79015
N4bp2l1	NEDD4 binding protein 2-like 1	-1.788
Dmxl2	Dmx-like 2	-1.78649
Rps6ka1	ribosomal protein S6 kinase polypeptide 1	-1.78324
Zfp710	zinc finger protein 710	-1.77332
Dhrs3	dehydrogenase/reductase (SDR family) member 3	-1.76135
Dock10	dedicator of cytokinesis 10	-1.76049
Pnpla7	patatin-like phospholipase domain containing 7	-1.75789
Atp13a2	ATPase type 13A2	-1.75567
Dtx4	deltex 4, E3 ubiquitin ligase	-1.74057
Ap1s2	adaptor-related protein complex 1, sigma 2 subunit	-1.72819
Mfsd13a	major facilitator superfamily domain containing 13a	-1.72806
Sgk3	serum/glucocorticoid regulated kinase 3	-1.72778
Lmod1	leiomodin 1 (smooth muscle)	-1.71115
Pla2g15	phospholipase A2, group XV	-1.70299
Gmip	Gem-interacting protein	-1.69146
Cux1	cut-like homeobox 1	-1.67948
Plcl2	phospholipase C-like 2	-1.67943
Esyt1	extended synaptotagmin-like protein 1	-1.67735
Ppp1r3e	protein phosphatase 1, regulatory subunit 3E	-1.66368
Psd4	pleckstrin and Sec7 domain containing 4	-1.65017
Tgfbr1	transforming growth factor, beta receptor I	-1.6449
Akna	AT-hook transcription factor	-1.64385
Lamc2	laminin, gamma 2	-1.63589
Utp14b	UTP14B small subunit processome component	-1.63521
Cacna1a	calcium channel, voltage-dependent, P/Q type, alpha 1A subunit	-1.62686
Rgs2	regulator of G-protein signaling 2	-1.62185
Flvcr1	feline leukemia virus subgroup C cellular receptor 1	-1.62156
S1pr1	sphingosine-1-phosphate receptor 1	-1.61746
Tent5c	terminal nucleotidyltransferase 5C	-1.60703
Fes	feline sarcoma oncogene	-1.59869
Map3k1	mitogen-activated protein kinase kinase kinase 1	-1.54138
Tgfb1	transforming growth factor, beta 1	-1.5391
Fnip2	folliculin interacting protein 2	-1.53037
Il10rb	interleukin 10 receptor, beta	-1.52422
Cln3	ceroid lipofuscinosis, neuronal 3, juvenile (Batten, Spielmeyer-Vogt disease)	-1.51894
Sh2b2	SH2B adaptor protein 2	-1.50747
Slc6a6	solute carrier family 6 (neurotransmitter transporter, taurine), member 6	-1.50279
Snx8	sorting nexin 8	-1.49846
Xylt2	xylosyltransferase II	-1.49723
Nfkbid	nuclear factor of kappa light polypeptide gene enhancer in B cells inhibitor, delta (IKB)	-1.49706
Fblim1	filamin binding LIM protein 1	-1.49346
Abhd12	abhydrolase domain containing 12	-1.4897
D1Ertd622e	NA	-1.48953
Rasa4	RAS p21 protein activator 4	-1.45432
Slc27a1	solute carrier family 27 (fatty acid transporter), member 1	-1.44148
Ints6l	integrator complex subunit 6 like	-1.43988
Hhipl1	hedgehog interacting protein-like 1	-1.43898
Gna12	guanine nucleotide binding protein, alpha 12	-1.40986
Ttc7	tetratricopeptide repeat domain 7	-1.40402
Slc26a11	solute carrier family 26, member 11	-1.4009
Sipa1	signal-induced proliferation associated gene 1	-1.3916
Etv3	ets variant 3	-1.38323
Myl9	myosin, light polypeptide 9, regulatory	-1.37406
Cmtm6	CKLF-like MARVEL transmembrane domain containing 6	-1.36206
Lpin2	lipin 2	-1.35819

## Sheet: Downregulated-Referenced
44 genes					Grey genes are protective of OA and appear downregulated in Lef1 nulls, or possess abberent roles
GENE	FULL NAME	LOG FOLD CHANGE	ROLE : PMID REFERENCE		White background are genes contributing to OA and downregulated in Lef1 nulls
Adipoq	adiponectin, C1Q and collagen domain containing	-5.62223	CONTRIBUTES TO STRUCTURAL OA DAMAGE: PMID: 31898335
Cilp	cartilage intermediate layer protein, nucleotide pyrophosphohydrolase	-5.30831	ASSOCIATED WITH OA DAMAGE: PMID: 30822327
Spon1	spondin 1, (f-spondin) extracellular matrix protein	-5.17146	INCREASED IN OA: PMID: 18780763
Ccr5	chemokine (C-C motif) receptor 5	-4.49276	CONTRIBUTES TO CARTILAGE LOSS: PMID: 25498590
Cxcr4	chemokine (C-X-C motif) receptor 4	-4.16899	CONTRIBUTES TO OA: PMID: 32101839
Tnfrsf13b	tumor necrosis factor receptor superfamily, member 13b	-3.85343	CONTRIBUTES TO OA: PMID: 31910305
Csf1r	colony stimulating factor 1 receptor	-3.80198	OVEREXPRESSED IN HYPERTROPHIC CHONDROCYTES: PMID: 33301945
Mmp8	matrix metallopeptidase 8	-3.78078	ELEVATED EXPRESSION IN IN DIABETIC OA MODEL :PMID: 33468174
Osm	oncostatin M	-3.77747	CONTRIBUTES TO INFLAMMATORY OA: PMID: 33673583
Pitx1	paired-like homeodomain transcription factor 1	-3.63209	REDUCED EXPRESSION CONTRIBUTES TO OA:PMID: 31783149
Ednrb	endothelin receptor type B	-3.59329	RECEPTOR ACTIVATION CONTRBITES TO EXPERIMENTAL OA: PMID: 32858189
Rapgef5	Rap guanine nucleotide exchange factor (GEF) 5	-3.55694	CONTRIBUTES TO ENHANCED MMP3 IN RA: PMID: 19678938
Vipr1	vasoactive intestinal peptide receptor 1	-3.51851	DETECTED IN FIBROBLAST-LIKE SYNOVIOCYTES: PMID: 18383383
C5ar2	complement component 5a receptor 2	-3.50863	REGULATES BONE REMODELING IN BONE : PMID: 30247799
Dpp4	dipeptidylpeptidase 4	-3.50353	TARGET INHIBITION PROTECTS CARTILAGE: PMID: 33175932
Col15a1	collagen, type XV, alpha 1	-3.47279	INCREASED IN OA CARTILAGE: PMID: 20060954
Nfatc2	nuclear factor of activated T cells, cytoplasmic, calcineurin dependent 2	-3.45119	DEFICIENCY CAUSES OA: PMID: 24248346; PMID: 19526482
Pdgfb	platelet derived growth factor, B polypeptide	-3.42818	CONTRIBUTES TO OA: PMID: 32208385
Ctss	cathepsin S	-3.40086	DETECTED IN OA : PMID: 25889265
Ctsc	cathepsin C	-3.38072	CONTRIBUTES TO CARTILAGE DAMAGE: PMID: 17968906
Pde1b	phosphodiesterase 1B, Ca2+-calmodulin dependent	-3.355	CONTRIBUTES TO OA PAIN PMID: 23597790
Folr1	folate receptor 1 (adult)	-3.32286	DETECTED IN OA ACTIVATED MACROPHAGES: PMID: 29096521
Entpd1	ectonucleoside triphosphate diphosphohydrolase 1	-3.26	CONTRIBUTES TO MINERALIZATION BY ATP HYDROLYSIS: PMID: 26018728; PMID: 12637029
Irf8	interferon regulatory factor 8	-3.25028	CONTRIBUTES TO CARTILAGE DAMAGE: PMID: 29247272
Nlrp3	NLR family, pyrin domain containing 3	-3.24409	CONTRIBUTES TO TISSUE DAMAGE: PMID: 29393464
Trpm2	transient receptor potential cation channel, subfamily M, member 2 (CLUSTERIN)	-3.24121	REDUCTION ASSOCIATED WITH OA LESIONS: PMID: 30822327
Hpgd	hydroxyprostaglandin dehydrogenase 15 (NAD)	-3.226	CONTRIBUTES TO OA: PMID: 18836232
Cxcr3	chemokine (C-X-C motif) receptor 3	-3.22249	CONTRIBUTES TO OA: PMID: 29762848
Htr2b	5-hydroxytryptamine (serotonin) receptor 2B	-3.18987	CONTRIBUTES TO OA PMID: 34222340
Tlr7	toll-like receptor 7	-3.13413	CONTRIBUTES TO OA PAIN PMID: 31841992
Cd14	CD14 antigen	-3.10644	CONTRIBUTES TO OA: PMID: 30485272
Nod2	nucleotide-binding oligomerization domain containing 2	-3.02429	CONTRIBUTES TO CARTILAGE CATABOLISM: PMID: 30760380
Tnfrsf11a	tumor necrosis factor receptor superfamily, member 11a, NFKB activator (RANK)	-3.00132	CONTRIBUTES TO OA BY CARTILAGE MEDIATED BONE REMODELING: PMID: 19762475
Irf5	interferon regulatory factor 5	-3	CONTRIBUTES TO OA PMID: 29274624
Pik3r6	phosphoinositide-3-kinase regulatory subunit 5	-2.92394	PREVENTS INFLAMMTORY RESPONSE IN OA: PMID: 28320092
Trpv2	transient receptor potential cation channel, subfamily V, member 2	-2.819	CONTRIBUTES TO OA PMID: 33586252; PMID: 34332049
Ptchd1	patched domain containing 1	-2.33	RECEPTOR ACTIVITY ASSOCIATED WITH OA: PMID: 25992955; PMID: 22173325
Ctsb	cathepsin B	-1.93523	DETECTED IN OA CARTILAGE : PMID: 7763107; PMID: 25889265
Tlr2	toll-like receptor 2	-1.93236	CONTRIBUTES TO OA: PMID: 28418842; PMID: 29563338
Glipr1	GLI pathogenesis-related 1 (glioma)	-1.80038	DETECTED IN HYPERTROPHIC CARTILAGE: PMID: 17374144
Tgfbr1	transforming growth factor, beta receptor I	-1.6449	ABBERENT ROLES IN OA: PMID: 28939526
Map3k1	mitogen-activated protein kinase kinase kinase 1	-1.541	CONTIBUTES TO OA: PMID: 12794826
Tgfb1	transforming growth factor, beta 1	-1.539	CONTIBUTES TO OA: PMID: 30581556
Nfkbid	nuclear factor of kappa light polypeptide gene enhancer in B cells inhibitor, delta ( IκBNS)	-1.49706	REPRESSOR OR ACTIVATOR OF NFKB GENES: PMID: 16413922; PMID: 18927578
